# Supplementary material for: Resveratrol Co-Treatment Attenuates the Effects of HIV Protease Inhibitors on Rat Body Weight and Enhances Cardiac Mitochondrial Respiration
Source: PLoS One. 2017 Jan 20;12(1):e0170344. doi: 10.1371/journal.pone.0170344 (PMC5249196; doi:10.1371/journal.pone.0170344)
Supplement: S3 Data — (XLS) [file pone.0170344.s003.xls]

## Sheet: Blood profile
	Blood Profile - 4month group
	rat number	LIPO-LCHOL	LIPO-STRG	LIPO-SHDL	LIPO-!SLDL
Control	4.1.1	2.3	0.6	0.6	1.5
	4.1.2	1.9	1	0.6	0.8
	4.1.3	2.2	1	0.8	1
	4.2.1	2.4	1.2	0.6	1.3
	4.2.2	1.9	1	0.5	1
	4.2.3	2	0.6	0.5	1.1
Vehicle Control	4.3.1	1.9	1.7	0.5	0.5
	4.3.2	2.5	0.8	0.7	1.5
	4.3.3	2	0.8	0.6	1.1
	4.4.1	2.4	1	0.6	1.3
	4.4.2	2.5	0.6	0.6	1.6
	4.4.3	1.7	0.7	0.5	0.9
PI	4.5.1	2.5	1.9	0.7	0.9
	4.5.2	2.2	1.7	0.6	0.8
	4.5.3	2.4	1.5	0.7	1
	4.6.1	1.6	0.8	0.5	0.8
	4.6.2	1.4	0.8	0.4	0.6
	4.6.3	2.2	1	0.6	1.1
PI+RSV	4.7.1	2.5	1.7	0.6	1.1
	4.7.2	2	0.9	0.6	1
	4.7.3	2.2	1.2	0.5	1.1
	4.8.1	2.3	1.3	0.6	1.1
	4.8.2	1.8	0.7	0.4	1.1
	4.8.3	1.6	0.6	0.4	0.9
PI+ASP	4.9.1	1.8	1.7	0.5	0.5
	4.9.2	2.6	2.6	0.7	0.7
	4.9.3	2.5	1.5	0.7	1.2
	4.10.1	2.2	1.2	0.6	1.1
	4.10.2	1.6	1.5	0.4	0.5
	4.10.3	2.2	0.9	0.6	1.2
PI+VITC	4.11.1	2.3	1.2	0.6	1.2
	4.11.2	2.3	1.2	0.6	1.1
	4.11.3	2	0.8	0.5	1.1
	4.12.1
	4.12.2	2.6	0.8	0.6	1.6
	4.12.3	2.2	1.3	0.6	1

## Sheet: Raw data from NHLS
	Control	STY5562546	PT ID 4.1.1 R RATS	X5102	4.1.1	2013-07-31	ZSTU00498	2.3	0.6	0.6	1.5
		STY5562545	PT ID 4.1.2 R RATS	X5102	4.1.2	2013-07-31	ZSTU00498	1.9	1	0.6	0.8
		STY5562543	PT ID 4.1.3 R RATS	X5102	4.1.3	2013-07-31	ZSTU00498	2.2	1	0.8	1
		STY5562541	PT ID 4.2.1 R RATS	X5102	4.2.1	2013-07-31	ZSTU00498	2.4	1.2	0.6	1.3
		STY5562540	PT ID 4.2.2 R RATS	X5102	4.2.2	2013-07-31	ZSTU00498	1.9	1	0.5	1
		STY5562538	PT ID 4.2.3 R RATS	X5102	4.2.3	2013-07-31	ZSTU00498	2	0.6	0.5	1.1
	Vehicle Control	STY5562537	PT ID 4.3.1 R RATS	X5102	4.3.1	2013-07-31	ZSTU00498	1.9	1.7	0.5	0.5
		STY5562534	PT ID 4.3.2 R RATS	X5102	4.3.2	2013-07-31	ZSTU00498	2.5	0.8	0.7	1.5
		STY5562531	PT ID 4.3.3 R RATS	X5102	4.3.3	2013-07-31	ZSTU00498	2	0.8	0.6	1.1
		STY5562528	PT ID 4.4.1 R RATS	X5102	4.4.1	2013-07-31	ZSTU00498	2.4	1	0.6	1.3
		STY5562526	PT ID 4.4.2 R RATS	X5102	4.4.2	2013-07-31	ZSTU00498	2.5	0.6	0.6	1.6
		STY5562524	PT ID 4.4.3 R RATS	X5102	4.4.3	2013-07-31	ZSTU00498	1.7	0.7	0.5	0.9
	PI	STY5562521	PT ID 4.5.1 R RATS	X5102	4.5.1	2013-07-31	ZSTU00498	2.5	1.9	0.7	0.9
		STY5562612	PT ID 4.5.2 R RATS	X5102	4.5.2	2013-07-31	ZSTU00498	2.2	1.7	0.6	0.8
		STY5562495	PT ID 4.5.3 R RATS	X5102	4.5.3	2013-07-31	ZSTU00498	2.4	1.5	0.7	1
		STY5562510	PT ID 4.6.1 R RATS	X5102	4.6.1	2013-07-31	ZSTU00498	1.6	0.8	0.5	0.8
		STY5562513	PT ID 4.6.2 R RATS	X5102	4.6.2	2013-07-31	ZSTU00498	1.4	0.8	0.4	0.6
		STY5562516	PT ID 4.6.3 R RATS	X5102	4.6.3	2013-07-31	ZSTU00498	2.2	1	0.6	1.1
	PI+RSV	STY5562518	PT ID 4.7.1 R RATS	X5102	4.7.1	2013-07-31	ZSTU00498	2.5	1.7	0.6	1.1
		STY5562507	PT ID 4.7.2 R RATS	X5102	4.7.2	2013-07-31	ZSTU00498	2	0.9	0.6	1
		STY5562505	PT ID 4.7.3 R RATS	X5102	4.7.3	2013-07-31	ZSTU00498	2.2	1.2	0.5	1.1
		STY5562608	PT ID 4.8.1 R RATS	X5102	4.8.1	2013-07-31	ZSTU00498	2.3	1.3	0.6	1.1
		STY5562502	PT ID 4.8.2 R RATS	X5102	4.8.2	2013-07-31	ZSTU00498	1.8	0.7	0.4	1.1
		STY5562500	PT ID 4.8.3 R RATS	X5102	4.8.3	2013-07-31	ZSTU00498	1.6	0.6	0.4	0.9
	PI+ASP	STY5562498	PT ID 4.9.1 R RATS	X5102	4.9.1	2013-07-31	ZSTU00498	1.8	1.7	0.5	0.5
		STY5562496	PT ID 4.9.2 R RATS	X5102	4.9.2	2013-07-31	ZSTU00498	2.6	2.6	0.7	0.7
		STY5559941	PT ID 4.9.3 R RATS	X5102	4.9.3	2013-07-30	ZSTU00498	2.5	1.5	0.7	1.2
		STY5559944	PT ID 4.10.1 R RATS	X5102	4.10.1	2013-07-30	ZSTU00498	2.2	1.2	0.6	1.1
		STY5559947	PT ID 4.10.2 R RATS	X5102	4.10.2	2013-07-30	ZSTU00498	1.6	1.5	0.4	0.5
		STY5562474	PT ID 4.10.3 R RATS	X5102	4.10.3	2013-07-31	ZSTU00498	2.2	0.9	0.6	1.2
	PI+VITC	STY5562482	PT ID 4.11.1 R RATS	X5102	4.11.1	2013-07-31	ZSTU00498	2.3	1.2	0.6	1.2
		STY5562488	PT ID 4.11.2 R RATS	X5102	4.11.2	2013-07-31	ZSTU00498	2.3	1.2	0.6	1.1
		STY5562492	PT ID 4.11.3 R RATS	X5102	4.11.3	2013-07-31	ZSTU00498	2	0.8	0.5	1.1
		-	-	-	4.12.1	-	-	-	-	-	-
		STY5559929	PT ID 4.12.2 R RATS	X5102	4.12.2	2013-07-30	ZSTU00498	2.6	0.8	0.6	1.6
		STY5559938	PT ID 4.12.3 R RATS	X5102	4.12.3	2013-07-30	ZSTU00498	2.2	1.3	0.6	1
