# Supplementary material for: Resveratrol Co-Treatment Attenuates the Effects of HIV Protease Inhibitors on Rat Body Weight and Enhances Cardiac Mitochondrial Respiration
Source: PLoS One. 2017 Jan 20;12(1):e0170344. doi: 10.1371/journal.pone.0170344 (PMC5249196; doi:10.1371/journal.pone.0170344)
Supplement: S4 Data — (XLSX) [file pone.0170344.s004.xlsx]

## Sheet: 4 month parameter
	Control		Rat 1			Rat 2			Rat 3				Rat 4			Rat 5			Rat 6
		R-R interval	0.168	0.174	0.198	0.174	0.198	0.138	0.174	0.174	0.15	0.18	0.186	0.18	0.21	0.162	0.18	0.162	0.156	0.162	0.174
		LVEDD	6.8	7.1	6.6	6.4	7.1	6.9	5.9	5.9	5.6	5.7	7	6.3	7.1	7.4	7.1	7.4	6.8	7.4	6.9
		LVESD	3.4	3.7	3.4	3.1	4.5	4.4	3.4	3.4	2.8	3.4	3.8	3	3.5	3.4	4.3	4.7	4.1	3.2	3.5
		LVESPWT	1.9	1.9	1.6	2.1	1.9	2.2	1.8	1.8	1.8	1.8	2.6	2.3	2.1	2.4	2.6	2	2.3	2.3	1.9
		LVEDPWT	2.8	2.8	2.4	2.4	2.9	2.9	2.2	2.2	1.9	2.2	3.6	2.3	2.9	3	2.7	2.7	2.7	3.2	2.3
		Heart Rate	357.143	344.828	303.03	344.828	303.03	434.783	344.828	344.828	400	333.333	322.581	333.333	285.714	370.37	333.333	370.37	384.615	370.37	344.828
	Vehicle Control		Rat 1			Rat 2			Rat 3				Rat 4				Rat 5			Rat 6
		R-R interval	0.198	0.198	0.204	0.186	0.18	0.204	0.15	0.168	0.15	0.15	0.162	0.18	0.198	0.204	0.15	0.15	0.168	0.186	0.162	0.192
		LVEDD	6.6	6.9	6.8	6.6	7	7.1	5.3	6.5	5.9	6.1	7.4	7.8	7.8	7.3	6.6	6.1	6.1	6	5.6	5.7
		LVESD	3.4	2.9	3.1	3.6	3.8	4.1	2.8	3.3	2.9	3.1	5.1	4.5	4.4	3.1	3.4	3.6	3.3	2.7	3.1	2.7
		LVESPWT	1.8	1.9	2.2	1.6	1.8	1.9	1.8	1.6	2.1	1.8	2.7	2.6	3	2.1	1.8	2	1.8	1.5	2	1.8
		LVEDPWT	2.3	2.6	2.6	2.7	2.7	2.7	1.9	2.4	2.7	2.9	2.3	3	3.2	3.2	2.9	2.4	2	2	2.2	2.4
		Heart Rate	303.03	303.03	294.118	322.581	333.333	294.118	400	357.143	400	400	370.37	333.333	303.03	294.118	400	400	357.143	322.581	370.37	312.5
	PI		Rat 1				Rat 2			Rat 3				Rat 4			Rat 5				Rat 6
		R-R interval	0.186	0.18	0.186	0.174	0.174	0.18	0.18	0.174	0.168	0.156	0.186	0.204	0.21	0.204	0.174	0.186	0.156	0.168	0.15	0.186	0.192
		LVEDD	5.4	5.4	6.4	6.2	6.8	7	7	6.4	7.7	6.9	7.2	5.3	5.5	5.7	5.7	6.5	6	6.3	7.1	7	7.2
		LVESD	2.6	2.8	3.5	3.3	4.5	4.5	4.4	3.8	4.4	3.1	4.3	3.5	3.8	3.9	3.5	3.5	3.3	3.1	4.7	4.5	4.1
		LVESPWT	1.7	1.9	2.2	1.8	2.1	2	1.7	2	1.7	1.9	1.9	1.6	1.8	1.7	2.1	1.8	1.6	1.6	1.7	2.3	1.8
		LVEDPWT	2.6	2.4	2.1	2.4	2.6	2.2	1.9	2.3	2.8	3.4	2.7	1.8	2.6	1.9	2.6	2.4	2.1	1.9	2.2	3	2.6
		Heart Rate	322.581	333.333	322.581	344.828	344.828	333.333	333.333	344.828	357.143	384.615	322.581	294.118	285.714	294.118	344.828	322.581	384.615	357.143	400	322.581	312.5
	PI+RSV		Rat 1				Rat 2				Rat 3			Rat 4			Rat 5			Rat 6
		R-R interval	0.138	0.15	0.174	0.18	0.162	0.138	0.15	0.144	0.186	0.162	0.156	0.186	0.168	0.186	0.18	0.204	0.186	0.168	0.174	0.174	0.162
		LVEDD	5.9	6.2	6.6	6.2	6.9	6.7	6.6	6.6	7.3	7	7.4	7.3	7	7.4	7.6	7.8	8.2	6.7	6.1	6	6.1
		LVESD	3.2	2.7	3.5	3.8	4.5	3.7	3.9	3.1	4.5	3.1	5.1	4.1	3.6	4.6	4	4.8	3.8	3.4	3.8	3.2	3.5
		LVESPWT	1.9	2	2.2	2.2	1.6	1.8	1.9	1.9	2.1	2.3	2	1.6	1.8	1.7	2	1.7	2.1	1.4	2	1.5	1.6
		LVEDPWT	2.8	3.2	2.7	2.9	2.3	3	2.8	2.7	2.3	2.9	2.3	2.2	2.3	2.6	2.4	2.3	3.2	2.6	1.9	2.8	2.1
		Heart Rate	434.783	400	344.828	333.333	370.37	434.783	400	416.667	322.581	370.37	384.615	322.581	357.143	322.581	333.333	294.118	322.581	357.143	344.828	344.828	370.37
	PI+ASP		Rat 1			Rat 2			Rat 3			Rat 4			Rat 5			Rat 6
		R-R interval	0.198	0.186	0.18	0.186	0.204	0.18	0.168	0.15	0.174	0.144	0.192	0.168	0.174	0.204	0.18	0.156	0.162	0.162	0.162
		LVEDD	7.2	7.2	6.9	7.1	7.7	8	6.8	6.6	6.3	6.8	7.2	7.2	6.8	7	6.8	7.2	7.1	7.2	7.1
		LVESD	3.9	3.4	3.6	4.3	3.3	5.2	3.9	5	3.6	4.3	4	3.7	3.7	3.4	3.6	3.4	3.8	4.7	3.9
		LVESPWT	2.3	1.9	2	2.8	2.1	2.1	1.7	1.6	1.6	2.1	2	2	2	2.1	1.8	2	1.9	1.9	1.4
		LVEDPWT	3	2.6	2.7	3.2	3	1.9	2.4	2.3	2.7	2.3	2.8	2.7	2.4	2.8	2.3	2.2	2.9	2.8	2.3
		Heart Rate	303.03	322.581	333.333	322.581	294.118	333.333	357.143	400	344.828	416.667	312.5	357.143	344.828	294.118	333.333	384.615	370.37	370.37	370.37
	PI+VITC		Rat 1				Rat 2			Rat 3			Rat 4			Rat 5			Rat 6
		R-R interval	0.162	0.18	0.162	0.168	0.174	0.174	0.162	0.168	0.162	0.162	0.198	0.21	0.198	0.186	0.162	0.174	0.174	0.174	0.192
		LVEDD	7	6.8	7.6	6.8	6.8	7.2	6.7	6.5	6	6.3	6	6.1	6.3	7.3	7.2	7.2	6.8	7.3	6.7
		LVESD	3.6	4	4.7	3.5	3.4	3.6	3.7	3.7	4	3.5	3.7	3.2	2.9	5.2	4.6	5.1	3.3	3.9	3.3
		LVESPWT	1.8	1.8	1.8	1.8	2.1	1.9	2	2	.1.8	2.4	1.9	2.4	1.7	2.1	1.7	2.6	1.9	2	1.9
		LVEDPWT	2.4	2.6	2.3	2.1	3.1	2.7	2.7	2.8	2.2	2.7	2.2	2.1	2.3	2.3	2.7	2.3	2.8	2.4	2.9
		Heart Rate	370.37	333.333	370.37	357.143	344.828	344.828	370.37	357.143	370.37	370.37	303.03	285.714	303.03	322.581	370.37	344.828	344.828	344.828	312.5

## Sheet: MWFS data
						Average
Control	4.1.1	50	47.89	48.49		48.7933
	4.1.2	51.56	36.62	36.23		41.47				Avg	SD	SEM																					Avg	SD	SEM
	4.1.3	42.37	42.37	50	40.35	43.7725			Control	45.9237	3.4643	1.54928
	4.2.1	45.71	52.38	50.7		49.5967			Vehicle Control	47.7853	4.00006	1.78888
	4.2.2	54.05	39.44	36.49		43.3267			PI	40.5158	6.30517	2.81976
	4.2.3	39.71	56.76	49.28		48.5833			PI+RSV	44.4196	2.01241	0.899976
Vehicle Control	4.3.1	48.49	57.97	54.41		53.6233			PI+ASP	44.4714	3.84907	1.72136
	4.3.2	45.46	45.71	42.25		44.4733			PI+VITC	43.3694	6.74981	3.01861
	4.3.3	47.17	49.23	50.85	49.18	49.1075
	4.4.1	31.08	42.31	43.59	57.53	43.6275
	4.4.2	48.49	40.98	45.9		45.1233
	4.4.3	55	44.64	52.63		50.7567
PI	4.5.1	51.85	48.15	45.31	46.77	48.02
	4.5.2	33.82	35.71	37.14		35.5567
	4.5.3	40.63	42.86	55.07	40.28	44.71
	4.6.1	33.96	30.91	31.58		32.15
	4.6.2	38.6	46.15	45	50.79	45.135
	4.6.3	33.8	35.71	43.06		37.5233
PI+RSV	4.7.1	45.76	56.45	46.97	38.71	46.9725
	4.7.2	34.78	44.78	40.91	53.03	43.375
	4.7.3	38.36	55.71	31.08		41.7167
	4.8.1	43.84	48.57	37.84		43.4167
	4.8.2	47.37	38.46	53.66		46.4967
	4.8.3	49.25	37.7	46.67		44.54
PI+ASP	4.9.1	45.83	52.78	47.83		48.8133
	4.9.2	39.44	57.14	35		43.86
	4.9.3	42.65	24.24	42.86	42.62	38.0925
	4.10.1	36.77	44.44	48.61		43.2733
	4.10.2	45.59	51.43	47.06		48.0267
	4.10.3	52.78	46.48	34.72	45.07	44.7625
PI+VITC	4.11.1	48.57	41.18	38.16	48.53	44.11
	4.11.2	50	50	44.78		48.26
	4.11.3	43.08	33.33	44.44		40.2833
	4.12.1	38.33	47.54	53.97		46.6133
	4.12.2	28.77	36.11	29.17		31.35
	4.12.3	51.47	46.58	50.75		49.6
