# Supplementary material for: Resveratrol Co-Treatment Attenuates the Effects of HIV Protease Inhibitors on Rat Body Weight and Enhances Cardiac Mitochondrial Respiration
Source: PLoS One. 2017 Jan 20;12(1):e0170344. doi: 10.1371/journal.pone.0170344 (PMC5249196; doi:10.1371/journal.pone.0170344)
Supplement: S5 Data — (XLSX) [file pone.0170344.s005.xlsx]

## Sheet: 4 MONTH 2,5ml
	Glutamate + Malate								Malate + Pyruvate								Malate + Lcarnitine								Rotenone + succinate
				State 3	Satate 4	ADP/O	RCR		10mM ADP		State 3	State 3	Satate 4	ADP/O	RCR		10mM ADP		State 3	State 3	Satate 4	ADP/O	RCR		10mM ADP		State 3	State 3	Satate 4	ADP/O	RCR
Rat number
4.1.1	185.65	162	156.73	23.65	5.27	1.69133	4.48767		183.08	160.79	154.44	22.29	6.35	1.79453	3.51024		188.08	163.08	155.65	25	7.43	1.6	3.36474		183.89	157.14	145.11	26.75	12.03	1.49533	2.22361
4.1.2	191.59	167.68	160.38	23.91	7.3	1.67294	3.27534		184.16	161.46	156.06	22.7	5.4	1.76211	4.2037		185.24	163.62	158.62	21.62	5	1.85014	4.324		191.73	167	159.7	24.73	7.3	1.61747	3.38767
4.1.3	162.32	142.97	137.28	19.35	5.69	2.06718	3.4007		158.58	135.81	130.28	22.77	5.53	1.7567	4.11754		142.48	128.98	122.96	13.5	6.02	2.96296	2.24252		111.41	66.2	53	45.21	13.2	0.88476	3.425
4.2.1	168.34	145.41	139.06	22.93	6.35	1.74444	3.61102		155.33	138.74	133.53	16.59	5.21	2.41109	3.18426		136.41	119.22	113.37	17.19	5.85	2.32693	2.93846		119.06	83.44	71.08	35.62	12.36	1.12296	2.88188
4.2.2	91.25	69.29	62.78	21.96	6.51	1.82149	3.37327		106.86	92.55	89.62	14.31	2.93	2.79525	4.88396		36.43	14.8	7.97	21.63	6.83	1.84928	3.16691		92.06	59.2	49.77	32.86	9.43	1.21729	3.48462
4.2.3	111.41	93.04	88.97	18.37	4.07	2.17746	4.51351		106.53	90.76	87.48	15.77	3.28	2.53646	4.80793		86.53	57.42	47.17	29.11	10.25	1.3741	2.84		95.15	77.58	72.22	17.57	5.36	2.27661	3.27799
4.3.1	190.51	163.49	157.68	27.02	5.81	1.48038	4.6506		184.7	163.22	158.76	21.48	4.46	1.8622	4.81614		180.38	157.41	153.22	22.97	4.19	1.7414	5.4821		187.81	159.7	150.79	28.11	8.91	1.42298	3.15488
4.3.2	164.57	141.19	134	23.38	7.19	1.71086	3.25174										175.38	151.46	145.79	23.92	5.67	1.67224	4.21869		186.73	169.97	162	16.76	7.97	2.38663	2.10289
4.3.3	135.25	101.1	90.6	34.15	10.5	1.1713	3.25238		181.73	159.03	153.22	22.7	5.81	1.76211	3.90706		134.35	118.41	112.72	15.94	5.69	2.50941	2.80141		114.5	88.64	77.75	25.86	10.89	1.54679	2.37466
4.4.1	159.88	140.53	136.3	19.35	4.23	2.06718	4.57447		150.45	134.51	129.14	15.94	5.37	2.50941	2.96834		125.24	111.41	105.56	13.83	5.85	2.89226	2.3641		110.11	49.28	33.83	60.83	15.45	0.65757	3.93722
4.4.2	111.58	95.15	90.76	16.43	4.39	2.43457	3.7426		105.07	93.2	89.13	11.87	4.07	3.36984	2.91646		91.73	15.94	3.9	75.79	12.04	0.527774	6.29485		95.64	73.52	65.06	22.12	8.46	1.80832	2.61466
4.4.3	108.81	93.04	88.48	15.77	4.56	2.53646	3.45833		101.17	86.53	81.81	14.64	4.72	2.73224	3.10169		88.64	57.25	48.31	31.39	8.94	1.27429	3.51119		100.35	81.97	73.84	18.38	8.13	2.17628	2.26076
4.5.1	159.62	141.35	137.49	18.27	3.86	2.18938	4.73316		174.02	145.75	139.49	28.27	6.26	1.41493	4.51597		167.22	150.15	146.02	17.07	4.13	2.34329	4.13317		159.62	135.22	125.35	24.4	9.87	1.63934	2.47214
4.5.2	173.36	158.16	154.95	15.2	3.21	2.63158	4.7352		175.22	160.02	156.55	15.2	3.47	2.63158	4.3804		165.76	148.15	143.75	17.61	4.4	2.27144	4.00227		164.69	151.62	143.22	13.07	8.4	3.06044	1.55595
4.5.3	90.49	75.79	71.61	14.7	4.18	2.72109	3.51675		71.61	51.73	47.84	19.88	3.89	2.01207	5.11054		55.62	28.96	23.34	26.66	5.62	1.50038	4.74377		57.49	31.7	25.07	25.79	6.63	1.55099	3.88989
4.6.1	91.79	75.65	72.33	16.14	3.32	2.47831	4.86145		68.88	49.71	47.41	19.17	2.3	2.08659	8.33478		58.07	41.64	37.9	16.43	3.74	2.43457	4.39305		61.53	41.21	35.59	20.32	5.62	1.9685	3.61566
4.6.2	171.73	152.41	148.49	19.32	3.92	2.07039	4.92857		171.73	154.71	150.79	17.02	3.92	2.35018	4.34184		175.11	157	151.14	18.11	5.86	2.20872	3.09044		184.57	127.28	117.28	57.29	10	0.698202	5.729
4.6.3	175.51	155.52	150.25	19.99	5.27	2.001	3.79317		177.13	161.33	157.41	15.8	3.92	2.53165	4.03061		175.51	154.71	148.76	20.8	5.95	1.92308	3.4958		170.92	130.25	119.98	40.67	10.27	0.983526	3.96008
4.7.1	174.56	154.55	150.29	20.01	4.26	1.999	4.69718		170.69	150.02	145.75	20.67	4.27	1.93517	4.84075		160.56	143.22	137.62	17.34	5.6	2.30681	3.09643		160.96	141.35	130.15	19.61	11.2	2.03978	1.75089
4.7.2	171.62	154.42	150.02	17.2	4.4	2.32558	3.90909		169.09	152.82	148.69	16.27	4.13	2.45851	3.93947		165.36	150.95	146.55	14.41	4.4	2.77585	3.275		164.56	137.35	128.15	27.21	9.2	1.47005	2.95761
4.7.3	84.15	69.45	66.86	14.7	2.59	2.72109	5.67568		65.56	41.5	37.03	24.06	4.47	1.66251	5.38255		59.8	41.93	37.9	17.87	4.03	2.23839	4.43424		56.63	38.18	35.3	18.45	2.88	2.16802	6.40625
4.8.1	77.81	60.37	56.77	17.44	3.6	2.29358	4.84444		63.11	46.4	43.23	16.71	3.17	2.39378	5.27129		57.78	41.64	38.76	16.14	2.88	2.47831	5.60417		53.89	36.17	32.71	17.72	3.46	2.25734	5.12139
4.8.2	175.24	159.3	155.38	15.94	3.92	2.50941	4.06633		174.43	153.89	148.49	20.54	5.4	1.94742	3.8037		177.13	161.33	157.41	15.8	3.92	2.53165	4.03061		172	140.92	133.9	31.08	7.02	1.287	4.42735
4.8.3	173.49	156.06	151.87	17.43	4.19	2.29489	4.1599		173.22	147	141.6	26.22	5.4	1.52555	4.85556		170.51	153.08	148.63	17.43	4.45	2.29489	3.91685		177.54	158.08	149.17	19.46	8.91	2.0555	2.18406
4.9.1	152.42	137.53	133.1	14.89	4.43	2.68637	3.36117		158.96	143.06	139.44	15.9	3.62	2.51572	4.39227		154.13	121.43	114.99	32.7	6.44	1.22324	5.07764		143.67	119.22	110.77	24.45	8.45	1.63599	2.89349
4.9.2	157.15	141.35	136.32	15.8	5.03	2.53165	3.14115		149.1	131.7	126.66	17.4	5.04	2.29885	3.45238		153.73	137.83	132.3	15.9	5.53	2.51572	2.87523		146.38	124.84	114.49	21.54	10.35	1.85701	2.08116
4.9.3	160.34	136.34	132	24	4.34	1.66667	5.52995		163.66	141.25	136.62	22.41	4.63	1.78492	4.84017		171.9	152.38	148.62	19.52	3.76	2.04918	5.19149		160.19	138.79	130.26	21.4	8.53	1.86916	2.50879
4.10.1	176.67	134.89	128.67	41.78	6.22	0.957396	6.71704		177.11	164.09	160.62	13.02	3.47	3.0722	3.75216		173.35	160.77	157.15	12.58	3.62	3.17965	3.47514		168.43	147.9	140.38	20.53	7.52	1.94837	2.73005
4.10.2	163.37	140.24	133.73	23.13	6.51	1.72936	3.553		176.82	159.76	156.14	17.06	3.62	2.34467	4.71271		193.59	174.21	169.88	19.38	4.33	2.06398	4.47575		193.01	162.79	154.12	30.22	8.67	1.32363	3.48558
4.10.3	141.54	120.43	117.54	21.11	2.89	1.89484	7.3045		174.65	152.82	147.32	21.83	5.5	1.83234	3.96909		193.59	171.76	166.7	21.83	5.06	1.83234	4.31423		192.43	168.43	158.46	24	9.97	1.66667	2.40722
4.11.1	158.15	139.04	134.31	19.11	4.73	2.09314	4.04017		155.44	140.25	136.62	15.19	3.63	2.63331	4.18457		149.6	127.07	121.43	22.53	5.64	1.77541	3.99468		143.77	122.84	115.09	20.93	7.75	1.91113	2.70065
4.11.2	160.27	142.96	137.23	17.31	5.73	2.3108	3.02094		155.34	140.95	137.03	14.39	3.92	2.77971	3.67092		140.75	122.34	117.01	18.41	5.33	2.17273	3.45403		143.97	124.15	115.2	19.82	8.95	2.01816	2.21453
4.11.3	179.28	152.38	147.47	26.9	4.91	1.48699	5.47862		174.5	161.49	158.89	13.01	2.6	3.07456	5.00385		166.41	152.53	148.77	13.88	3.76	2.88184	3.69149		169.59	137.49	127.81	32.1	9.68	1.24611	3.31612
4.12.1	173.35	158.89	155.13	14.46	3.76	2.76625	3.84574		176.96	161.35	158.02	15.61	3.33	2.56246	4.68769		165.97	154.12	149.78	11.85	4.34	3.37553	2.73041		172.91	151.66	144.43	21.25	7.23	1.88235	2.93914
4.12.2	175.81	160.91	155.28	14.9	5.63	2.68456	2.64654		177.97	160.91	156.43	17.06	4.48	2.34467	3.80804		190.26	168.87	162.79	21.39	6.08	1.87003	3.51809		195.18	171.47	162.5	23.71	8.97	1.68705	2.64326
4.12.3	175.95	154.55	150.36	21.4	4.19	1.86916	5.1074		189.83	169.44	164.96	20.39	4.48	1.96175	4.55134										186.07	154.7	144.87	31.37	9.83	1.2751	3.19125

## Sheet: O2 content
	Rat Number	Glutamate + malate										Malate + pyruvate										Malate + carnitine palmitoyl										Succinate + rotenone
								State 3	State 4	P/O	RCR							State 3	State 4	P/O	RCR							State 3	State 4	P/O	RCR							State 3	State 4	P/O	RCR
Control	4.1.1	185.11	162.95	153	-	-	-	221.6	99.5	1.80505	2.22714	-	-	-	-	-	-	-	-	-	-	-	-	-	-	-	-	-	-	-	-	-	-	-	-	-	-	-	-	-	-
	4.1.2	190.65	167.27	157.27	113.77	105.79	105.79	233.8	100	1.71086	2.338	181.46	161.6	152.8	134.98	129.17	128.79	198.6	88	2.0141	2.25682	183.76	163.89	155.92	137.14	131.6	131.2	198.7	79.7	2.01309	2.4931	188.75	165.51	158.35	140.79	142.28	137.68	232.4	71.6	1.72117	3.24581
	4.1.3	160.53	142.64	137.28	105.56	99.7	97.91	178.9	53.6	2.23589	3.33769	157.61	138.09	129.31	104.75	100.68	100.3	195.2	87.8	2.04918	2.22323	141.99	130.61	122.64	101.17	93.52	93.04	113.8	79.7	3.51494	1.42785	110.76	70.91	39.69	20.49	16.59	9.11	398.5	312.2	1.00376	1.27643
	4.2.1	167.37	147.36	137.44	96.45	87.67	87.18	200.1	99.2	1.999	2.01714	153.22	140.85	133.53	94.5	84.41	83.28	123.7	73.2	3.23363	1.68989	134.67	122.47	112.88	81.65	72.54	72.38	122	95.9	3.27869	1.27216	117.11	81	70.1	42.94	33.51	28.46	361.1	109	1.10773	3.31284
	4.2.2	91.57	70.43	58.72	4.07	1.3	-0.65	211.4	117.1	1.89215	1.80529	106.53	93.69	90.11	66.04	57.25	56.44	128.4	35.8	3.11526	3.58659	94.58	77.42	67.82	3.74	-37.08	-33.67	171.6	96	2.331	1.7875	90.43	57.25	47.82	27.98	23.75	21.14	331.8	94.3	1.20555	3.51856
	4.2.3	109.79	94.01	89.46	59.2	49.28	48.63	157.8	45.5	2.53485	3.46813	104.42	93.04	87.99	63.43	55.3	55.3	113.8	50.5	3.51494	2.25347	84.9	56.6	46.52	7.97	2.77	2.77	283	100.8	1.41343	2.80754	93.2	82.79	68.15	59.04	64.9	62.95	104.1	146.4	3.84246	0.711066
Vehicle Control	4.3.1	189.97	164.97	157.68	103.9	94.58	94.04	250	72.9	1.6	3.42936	182.81	163.35	157.81	131.06	126.06	126.06	194.6	55.4	2.0555	3.51264	179.97	158.62	154.3	128.09	112.96	112.55	213.5	43.2	1.87354	4.94213	187	157.54	148.49	133.36	129.57	125.66	294.6	90.5	1.35777	3.25525
	4.3.2	164.03	142.55	133.76	88.77	79.45	78.91	214.8	87.9	1.8622	2.44369	173.49	152.41	145.65	113.09	105.66	104.58	210.8	67.6	1.89753	3.11834	174.84	152.27	145.11	111.47	105.52	104.98	225.7	71.6	1.77226	3.15223	186.86	170.51	157.41	147.14	145.38	142.82	163.5	131	2.44648	1.24809
	4.3.3	162.65	101.66	79.05	21.31	-2.28	-2.28	609.9	226.1	0.655845	2.69748	179.97	159.16	152.41	125.52	119.71	119.58	208.1	67.5	1.92215	3.08296	133.7	120.52	114.18	86.69	80.67	80.35	131.8	63.4	3.0349	2.07886	113.53	86.69	75.96	55.46	52.21	49.77	268.4	107.3	1.49031	2.5014
	4.4.1	157.93	143.29	135.81	96.61	91.08	90.43	146.4	74.8	2.73224	1.95722	149.31	135.97	131.58	105.88	98.89	98.57	133.4	43.9	2.9985	3.03872	124.43	112.39	104.58	68.96	61.48	61.32	120.4	78.1	3.32226	1.54161	112.8	48.96	23.75	3.58	-0.81	-3.9	638.4	252.1	0.626566	2.53233
	4.4.2	111.09	97.75	91.41	54	45.7	45.38	133.4	63.4	2.9985	2.1041	104.1	92.87	88.32	51.72	42.78	41.96	112.3	45.5	3.56189	2.46813	91.57	11.22	-8.78	-40.34	-45.05	-45.05	803.5	200	0.497822	4.0175	93.52	75.14	66.9	41.15	39.2	34.32	183.8	82.4	2.17628	2.23058
	4.4.3	107.84	94.66	89.29	51.07	41.15	40.99	131.8	53.7	3.0349	2.45438	99.38	87.02	82.14	49.61	41.31	41.15	123.6	48.8	3.23625	2.53279	87.87	55.63	45.22	5.2	-1.46	-1.95	322.4	104.1	1.24069	3.09702	99.54	81.97	73.03	51.72	46.68	42.94	175.7	89.4	2.27661	1.96532
PI	4.5.1	159.09	144.15	135.62	102.68	96.28	96.15	149.4	85.3	2.67738	1.75147	172.42	145.75	138.29	112.68	109.48	108.68	266.7	74.6	1.49981	3.57507	166.42	151.22	142.42	113.08	109.35	109.08	152	88	2.63158	1.72727	158.96	130.15	118.15	75.88	71.61	69.08	288.1	120	1.38841	2.40083
	4.5.2	172.82	159.89	154.69	119.48	111.08	110.68	129.3	52	3.09358	2.48654	172.96	162.29	152.82	115.48	110.42	109.75	106.7	94.7	3.74883	1.12672	163.62	150.15	139.75	121.48	117.88	117.35	134.7	104	2.96956	1.29519	164.82	150.42	135.62	126.82	124.68	121.085	144	148	2.77778	0.972973
	4.5.3	88.33	77.09	70.6	28.82	23.34	23.2	112.4	64.9	3.55872	1.7319	70.03	53.75	48.99	22.48	17.29	16.86	162.8	47.6	2.457	3.42017	54.18	29.68	22.91	-7.49	-13.98	-14.12	245	67.7	1.63265	3.61891	57.06	35.88	24.64	7.93	2.02	0.29	211.8	112.4	1.88857	1.88434
	4.6.1	90.63	77.52	72.19	50.43	47.55	47.26	131.1	53.3	3.05111	2.45966	67.87	51.3	47.12	31.56	28.67	27.67	165.7	41.8	2.414	3.96411	57.2	43.08	36.6	9.65	6.92	6.34	141.2	64.8	2.83286	2.17901	60.81	41.35	21.9	11.1	9.8	7.93	194.6	194.5	2.0555	1.00051
	4.6.2	172	153.89	147.27	130.79	127.41	126.47	181.1	66.2	2.20872	2.73565	171.87	156.73	149.71	120.52	118.22	118.22	151.4	70.2	2.64201	2.1567	174.16	157.95	151.73	130.39	125.39	124.71	162.1	62.2	2.46761	2.60611	183.21	123.9	72.96	49.18	52.15	49.99	593.1	509.4	0.674423	1.16431
	4.6.3	175.62	155.92	149.57	106.74	102.69	102.55	197	63.5	2.03046	3.10236	176.19	161.73	156.87	136.87	129.71	128.76	144.6	48.6	2.76625	2.97531	175.92	156.19	144.98	121.2	115.79	115.25	197.3	112.1	2.02737	1.76004	169.7	125.2	117.68	97.28	90.53	82.42	445	75.2	0.898876	5.91755
PI+RSV	4.7.1	173.36	155.22	146.02	111.48	107.75	107.82	181.4	92	2.20507	1.97174	170.29	150.42	144.15	117.35	110.15	109.35	198.7	62.7	2.01309	3.16906	158.29	144.95	136.42	110.82	104.15	103.61	133.4	85.3	2.9985	1.56389	159.76	136.15	116.02	103.75	103.8	98.68	236.1	201.3	1.6942	1.17288
	4.7.2	170.02	155.89	149.49	103.75	96.15	96.01	141.3	64	2.83086	2.20781	169.49	154.29	146.29	112.02	104.95	104.81	152	80	2.63158	1.9	164.42	150.02	144.42	119.22	117.35	116.55	144	56	2.77778	2.57143	161.36	134.42	125.22	110.42	106.81	103.08	269.4	92	1.48478	2.92826
	4.7.3	82.85	71.61	65.85	43.23	36.74	36.17	112.4	57.6	3.55872	1.95139	63.26	41.21	34.87	13.11	7.06	6.34	220.5	63.4	1.81406	3.47792	57.92	45.82	38.33	18.88	15.56	16.43	121	74.9	3.30579	1.61549	65.77	45.53	39.34	32.56	31.27	27.67	202.4	61.9	1.97628	3.26979
	4.8.1	78.24	62.1	57.06	-15.27	-19.45	-19.74	161.4	50.4	2.47831	3.20238	61.96	48.56	41.21	17.15	13.26	13.11	134	73.5	2.98507	1.82313	57.64	43.52	37.61	17.15	10.52	10.52	141.2	59.1	2.83286	2.38917	75.86	45.1	37.75	24.21	26.08	23.34	307.6	73.5	1.30039	4.18503
	4.8.2	175.65	160.11	154.03	134.3	128.63	128.76	155.4	60.8	2.574	2.55592	174.3	152	145.92	110.79	103.5	102.55	223	60.8	1.79372	3.66776	176.19	162.81	156.46	137.41	130.25	129.57	133.8	63.5	2.98954	2.10709	112.41	25.7		-4.32	-4.59		867.1	257	0.461308	3.37393
	4.8.3	173.35	156.06	149.57	119.04	115.52	115.25	172.9	64.9	2.31348	2.6641	171.19	147.41	140.65	114.71	106.74	104.85	237.8	67.6	1.68209	3.51775	170.11	152.81	147.27	126.06	122.28	121.74	173	55.4	2.31214	3.12274	177.54	156.19	144.84	123.76	123.09	118.9	213.5	113.5	1.87354	1.88106
PI+ASP	4.9.1	153.93	137.53	133.1	117.91	111.67	110.37	164	44.3	2.43902	3.70203	157.85	143.47	138.54	118.62	112.58	111.88	143.8	49.3	2.78164	2.91684	152.82	121.53	112.78	94.17	88.53	87.43	312.9	87.5	1.27836	3.576	143.67	119.22	105.64	85.42	81.29	78.78	244.5	135.8	1.63599	1.80044
	4.9.2	157.65	141.96	135.42	109.66	105.34	104.03	156.9	65.4	2.54939	2.39908	147.99	133.2	126.66	102.82	96.48	95.78	147.9	65.4	2.70453	2.26147	152.72	137.33	131.59	105.54	99.9	99	153.9	57.4	2.59909	2.68118	144.98	118.21	104.53	90.65	87.53	84.71	267.7	136.8	1.49421	1.95687
	4.9.3	159.03	137.49	130.55	121.44	117.4	117.54	215.4	69.4	1.85701	3.10375	162.5	141.83	135.18	112.77	110.02	109.44	206.7	66.5	1.93517	3.10827	170.31	152.96	148.62	127.23	124.05	123.47	173.5	43.4	2.30548	3.9977	160.34	132.58	101.64	82.84	83.28	81.69	277.6	309.4	1.44092	0.89722
	4.10.1	174.65	134.46	127.37	101.35	97.44	98.31	401.9	70.9	0.995272	5.66855	175.52	164.38	160.19	140.09	133.88	133.44	111.4	41.9	3.59066	2.65871	173.06	161.35	156.29	131.42	125.93	125.49	117.1	50.6	3.41588	2.31423	169.3	143.71	134.75	115.95	111.18	109.01	255.9	89.6	1.56311	2.85603
	4.10.2	163.66	137.49	125.93	78.94	72.29	71.42	261.7	115.6	1.52847	2.26384	176.53	161.06	154.84	135.03	130.7	129.69	154.7	62.2	2.58565	2.48714	190.99	174.36	164.38	131.71	123.9	123.18	166.3	99.8	2.40529	1.66633	190.55	161.49	147.03	125.35	125.2	121.01	290.6	144.6	1.37646	2.00968
	4.10.3	142.26	123.9	117.83	104.82	103.66	103.81	183.6	60.7	2.17865	3.02471	173.49	153.11	147.03	116.38	108.58	108	203.8	60.8	1.96271	3.35197	192	173.93	164.96	132.29	126.79	126.5	180.7	89.7	2.21361	2.01449	191.71	165.4	149.49	133.44	132.87	129.97	263.1	159.1	1.52033	1.65368
PI+VITC	4.11.1	158.36	138.54	132.1	116	112.18	111.67	198.2	64.4	2.01816	3.07764	154.83	141.05	136.52	121.43	113.69	113.18	137.8	45.3	2.90276	3.04194	147.69	126.97	121.43	92.96	85.11	85.01	207.2	55.4	1.9305	3.74007	144.87	124.45	101.61	91.15	89.14	83.1	204.2	228.4	1.95886	0.894046
	4.11.2	159.97	143.67	134.71	105.03	101.11	100.21	163	89.6	2.45399	1.8192	155.54	142.16	136.62	116.91	112.38	111.37	133.8	55.4	2.98954	2.41516	139.84	122.54	118.01	87.13	80.18	81.39	173	45.3	2.31214	3.81898	142.86	123.34	106.95	96.18	94.77	91.35	195.2	163.9	2.04918	1.19097
	4.11.3	178.26	151.23	141.25	107.57	103.95	104.38	270.3	99.8	1.47984	2.70842	173.49	163.37	158.6	134.02	129.4	129.4	101.2	47.7	3.95257	2.12159	165.54	154.41	148.77	123.9	119.28	118.7	111.3	56.4	3.59389	1.9734	170.17	138.36	106.99	89.06	84.87	80.38	318.1	313.7	1.25747	1.01403
	4.12.1	173.78	161.06	156	124.19	120.87	120.29	127.2	50.6	3.14465	2.51383	175.66	163.37	157.88	136.91	133.16	132.58	122.9	54.9	3.25468	2.23862	168.25	155.56	146.89	131.42	126.65	126.65	126.9	86.7	3.15209	1.46367	172.05	146.02	123.61	118.41	120.14	116.53	260.3	224.1	1.53669	1.16154
	4.12.2	174.94	162.07	155.56	90.65	79.81	79.52	128.7	65.1	3.108	1.97696	176.96	162.07	154.6	130.84	130.99	130.41	148.9	74.7	2.68637	1.99331	188.24	168.72	158.46	130.84	124.05	123.47	195.2	102.6	2.04918	1.90253	193.73	171.03	156.29	137.93	136.05	129.97	227	147.4	1.76211	1.54003
	4.12.3	175.66	156.14	149.64	110.17	103.95	103.37	195.2	65	2.04918	3.00308	188.53	170.75	163.37	149.78	144.29	143.85	177.8	73.8	2.24972	2.40921											184.62	152.96	138.07	113.64	111.18	106.26	316.6	148.9	1.26342	2.12626
								25.6997	26.4874	0.279785	0.63891							37.0267	20.7738	0.629106	0.630152							61.2404	8.93026	0.785139	0.598089							106.164	86.2524	1.06223	1.17592
								167.847	58.9144	0.862148	0.475756							41.458	9.7193	0.67545	0.359684							233.636	51.0023	0.975465	1.13288							164.405	58.8428	0.635722	0.609594
								29.0026	14.0422	0.528573	0.475756							48.8839	18.6423	0.660025	0.962274							38.3123	19.6243	0.464272	0.754359							157.755	145.967	0.715284	1.73079
								22.57	13.01	0.44802	0.438853							38.3995	6.77618	0.484198	0.767363							16.0344	10.9345	0.3005	0.543954							234.192	71.5278	0.502615	0.998068
								84.2795	21.7641	0.53924	1.13647							33.8791	9.0073	0.558781	0.36995							61.1436	21.6537	0.62821	0.830516							14.795	69.0403	0.0831815	0.576901
								49.0302	16.8022	0.601485	0.477111							23.4434	11.618	0.523274	0.335646							37.5931	21.6669	0.652201	0.995386							49.5524	58.9916	0.311663	0.411354
												Red bar: 2SD outliers

## Sheet: 4 MONTH group
	Glutamate + Malate						Malate + Pyruvate						Malate + Lcarnitine						Rotenone + succinate
	10mM ADP		State 3	100Mm ADP	Inhibitor		10mM ADP		State 3	100Mm ADP	Inhibitor		10mM ADP		State 3	100Mm ADP	Inhibitor		10mM ADP		State 3	100Mm ADP	Inhibitor
Rat number
4.1.1	185.11	162.95	157
	38.2	54.9	64.8
4.1.2	190.65	167.27	157.27	113.77	105.79		181.46	161.6	155.79	134.98	129.17	128.79	183.76	163.89	158.89	137.14	131.6	131.2	188.75	165.51	158.35	142.68	142.28	137.68
	37.2	51.7	65.8	92.6	106.3		28.1	47.4	58.1	74	85.8	93.1	34.2	47.9	59.4	74.7	85.5	92.4	22.5	44	53.8	71.1	77.7	90.3
4.1.3	160.53	144.59	132.72	105.56	99.7	97.91	157.61	138.09	129.31	104.75	100.68	100.3	141.99	130.61	122.64	101.17	93.52	93.04	110.76	70.91	39.69	20.49	16.59	9.11
	32.7	44.4	63.8	85.5	98.5	113.4	25.2	49.5	62.3	82.6	90.4	97.7	35.9	43.9	56.7	70	81.5	91.1	40.5	64.9	86.2	101.4	107.2	124.2
4.2.1	167.37	147.36	137.44	96.45	87.67	87.18	153.22	140.85	133.53	94.5	84.41	83.28	134.67	122.47	112.88	81.65	72.54	72.38	117.11	81	70.1	42.94	33.51	28.46
	24.7	36	51.3	73.4	81.4	94	27.6	38.9	49.5	72.9	82.3	91.3	23.8	31.5	46.2	62	73.9	84.5	40.9	58.7	68	83.3	93	103.6
4.2.2	91.57	70.43	58.72	4.07	1.3	-0.65	106.53	93.69	90.11	66.04	57.25	56.44	84.58	77.42	47.82	3.74	-37.08	-33.67	90.43	57.25	47.82	27.98	23.75	21.14
	42.5	53.7	70.9	99.5	101.5	134.3	26.6	39.1	47.1	67	76.1	81.4	29.2	35.7	118.3	144.6	186..4	209.7	25.2	46.2	55	69.8	77.9	87
4.2.3	109.79	94.01	89.46	59.2	49.28	48.63	104.42	93.04	87.99	63.43	55.3	55.3	84.9	56.6	46.52	7.97	2.77	2.77	93.2	82.79	68.15	59.04	64.9	62.95
	24.7	34.2	41.6	57.5	66.5	70.5	25.6	37.5	46.1	65.6	78.6	88.8	44.6	58.4	68.7	90.2	99.2	108.6	29.2	38.3	63.5	85.7	92.5	99.3
Rat number
4.3.1	189.97	164.97	157.68	103.9	94.58	94.04	182.81	163.35	157.81	131.06	126.06	126.06	179.97	158.62	154.3	128.09	112.96	112.55	187	157.54	148.49	133.36	129.57	125.66
	32.3	47	85	90	112.8	126.7	14.2	33.1	46.8	64.3	74.2	85.2	41.1	58.2	65.8	86.2	125.6	132.7	36	56.8	68.2	81.4	89.1	96.9
4.3.2	164.03	142.55	133.76	88.77	79.45	78.91	173.49	152.41	145.65	113.09	105.66	104.58	174.84	152.27	145.11	111.47	105.52	104.98	186.86	170.51	157.41	147.14	145.38	142.82
	49.3	62.2	74.5	99.9	110	117	27.5	43.3	54.7	79.8	93.3	98.7	26.6	43.4	55	81.2	93.7	98.9	21	39.3	57.5	79.7	93.5	100.8
4.3.3	162.65	101.66	79.05	21.31	-2.28	-2.28	179.97	159.16	152.41	125.52	119.71	119.58	133.7	120.52	114.18	86.69	80.67	80.35	113.53	86.69	75.96	55.46	52.21	49.77
	24.7	56.7	83.9	128.2	161	176.7	26.6	48.9	61.1	84.4	95.1	101.1	30.3	38.9	49.1	67.3	76.6	81.5	33.6	55.6	65.1	101	113.9	121.5
4.4.1	157.93	143.29	135.81	96.61	91.08	90.43	149.31	135.97	131.58	105.88	98.89	98.57	124.43	112.39	104.58	68.96	61.48	61.32	112.8	48.96	23.75	3.58	-0.81	-3.9
	37.4	45.5	56.4	76.2	85.7	90.6	27.1	41.6	49.5	70.6	83.7	90	35.1	43.1	55.4	74.9	90.5	101.1	34.6	73.2	93.2	110	119.1	130.1
4.4.2	111.09	97.75	91.41	54	45.7	45.38	104.1	92.87	88.32	51.72	42.78	41.96	91.57	11.22	-8.78	-40.34	-45.05	-45.05	93.52	75.14	66.9	41.15	39.2	34.32
	32.1	38.8	48.4	66.5	74.5	82.6	27.3	37.5	43.8	65.5	73.7	79.9	25.2	60.3	83.4	103	112.9	121.3	24.3	35	42.2	58.4	64.4	72.9
4.4.3	107.84	94.66	89.29	51.07	41.15	40.99	99.38	87.02	82.14	49.61	41.31	41.15	87.87	55.63	45.22	5.2	-1.46	-1.95	99.54	81.97	73.03	51.72	46.68	42.94
	25.9	33	40.7	58	67	80.7	27.1	38.5	48.6	68.8	78.2	84.5	30.8	47.5	60.2	81.1	89.4	94.1	27.7	40.1	50.7	67.5	74.2	83.8
Rat number
4.5.1	159.09	144.15	135.62	102.68	96.28	96.15	172.42	145.75	138.29	112.68	109.48	108.68	166.42	151.22	142.42	113.08	109.35	109.08	158.96	130.15	118.15	75.88	71.61	69.08
	34.5	42.7	58.5	79.1	86.7	99	31.3	53.4	67.9	86.6	91.3	97.9	26.9	36.6	59	80.9	86.4	94.6	40.9	60.1	75.6	113.6	122.9	237.2
4.5.2	172.82	159.89	154.69	119.48	111.08	110.68	172.96	162.29	152.82	115.48	110.42	109.75	163.62	150.15	139.75	121.48	117.88	117.35	164.82	150.42	135.62	126.82	124.68	121.085
	26.8	35.5	45.6	65.9	74.9	83.2	15	28.9	54.1	77.8	84.5	99.7	32.5	42.4	64.6	80.6	68.5	98.8	42.4	56.4	77.7	108	118.3	131
4.5.3	88.33	77.09	70.6	28.82	23.34	23.2	70.03	53.75	48.99	22.48	17.29	16.86	54.18	29.68	22.91	-7.49	-13.98	-14.12	57.06	35.88	24.64	7.93	2.02	0.29
	41.7	49.6	65.2	96	103.6	113.6	26	45.9	58	77.6	84.6	96.4	30.2	43.3	55.4	73.5	81.3	90.5	36.3	52.7	67	84	103.2	109.7
4.6.1	90.63	77.52	72.19	50.43	47.55	47.26	67.87	51.3	47.12	31.56	28.67	27.67	57.2	43.08	36.6	9.65	6.92	6.34	60.81	41.35	21.9	11.1	9.8	7.93
	29	39.6	54.8	77.7	87.6	99	23.7	47.9	62.9	79.5	85.2	94	37.5	49.5	65	89.5	95	104.6	19.9	48.5	83.8	113.1	120	135.9
4.6.2	172	153.89	147.27	130.79	127.41	126.47	171.87	156.73	149.71	120.52	118.22	118.22	174.16	157.95	151.73	130.39	125.39	124.71	183.21	123.9	72.96	49.18	52.15	49.99
	30.9	46	61.5	80.5	88.4	100.8	35	56.5	71.9	100.6	105.2	116	26.2	39.7	50.7	68.2	76.9	83.4	26.2	82.5	139.5	179	186.4	210
4.6.3	175.62	155.92	149.57	106.74	102.69	102.55	176.19	161.73	156.87	136.87	129.71	128.76	175.92	156.19	144.98	121.2	115.79	115.25	169.7	125.2	117.68	97.28	90.53	82.42
	38.2	50	61.5	92.1	99.7	111.1	29.8	50.4	62.7	81.8	91.5	102.4	34.3	47.5	66.9	84.1	93	100.2	31	69	77.1	101	114.3	134.6
Rat number
4.7.1	173.36	155.22	146.02	111.48	107.75	107.82	170.29	150.42	144.15	117.35	110.15	109.35	158.29	144.95	136.42	110.82	104.15	103.61	159.76	136.15	116.02	103.75	103.8	98.68
	26.4	37	57.4	78.1	81.5	90.7	38.2	57.9	64.3	91.9	98.8	105.7	37.7	45.5	60.8	75.6	83.5	94.3	33.7	53.5	77.5	103.8	111.2	122.8
4.7.2	170.02	155.89	149.49	103.75	96.15	96.01	169.49	154.29	146.29	112.02	104.95	104.81	164.42	150.02	144.42	119.22	117.35	116.55	161.36	134.42	125.22	110.42	106.81	103.08
	7	15.2	29	55.3	65.5	82.1	32.1	47.2	66.3	87.8	98.6	111.2	13.2	24.2	40	59.2	63.4	71.7	45.1	66	77.8	93.4	101.4	116.6
4.7.3	82.85	71.61	65.85	43.23	36.74	36.17	63.26	41.21	34.87	13.11	7.06	6.34	57.92	45.82	38.33	18.88	15.56	16.43	56.77	45.53	39.34	32.56	31.27	27.67
	11.4	20.1	34.3	49.8	56.7	69.1	30.2	54	70.2	87.8	95.5	106.4	26.4	37	51.5	71	75.9	88.4	28.6	56.3	72.5	94.4	102.6	113.9
4.8.1	78.24	62.1	57.06	-15.27	-19.45	-19.74	61.96	48.56	41.21	17.15	13.26	13.11	57.64	43.52	37.61	17.15	10.52	10.52	50.86	45.1	37.75	24.21	26.08	23.34
	24.4	35.2	47.4	85.4	90.2	111	28.8	46.3	69.3	92.6	98.4	109.5	31	42.3	57.4	73.5	83.9	91.5	29.9	44.5	63.1	106.2	127.7	136.4
4.8.2	175.65	160.11	154.03	134.3	128.63	128.76	174.3	152	145.92	110.79	103.5	102.55	176.19	162.81	156.46	137.41	130.25	129.57	112.41	2.57		-4.32	-4.59
	26.9	38.5	54.1	71.1	80	90.6	32.6	58.2	73.3	98.4	107.6	115.6	26	36.7	49.9	64.2	79.2	96.8	113.8	536.9		-	-
4.8.3	173.35	156.06	149.57	119.04	115.52	115.25	171.19	147.41	140.65	114.71	106.74	104.85	170.11	152.81	147.27	126.06	122.28	121.74	177.54	156.19	144.84	123.76	123.09	118.9
	32.1	45.3	61.9	86.2	90.2	100.3	37	62	74.2	96.7	108.9	124.4	41.9	57.4	69.1	90.3	98.3	107.2	31.8	52.6	67.1	90.7	98.1	108.7
Rat number
4.9.1	153.93	137.53	133.1	117.91	111.67	110.37	157.85	143.47	138.54	118.62	112.58	111.88	152.82	121.53	112.78	94.17	88.53	87.43	143.67	119.22	105.64	85.42	81.29	78.78
	34.4	47.1	59	73.2	84.8	105.5	26.3	43	54	72.2	83.8	105.5	23.3	42.4	56.7	68.5	79.7	98.9	30	52.1	69.2	92.8	102.8	113.6
4.9.2	157.65	141.96	135.42	109.66	105.34	104.03	147.99	133.2	126.66	102.82	96.48	95.78	152.72	137.33	131.59	105.54	99.9	99	144.98	118.21	104.53	90.65	87.53	84.71
	27.4	37.7	49.3	66.9	76	85.2	50.4	67	77.8	103.1	112.7	121.9	45	56.5	68	68.3	96.3	105	28.2	58.8	80.2	102.4	109.7	120.5
4.9.3	159.03	137.49	130.55	121.44	117.4	117.54	162.5	141.83	135.18	112.77	110.02	109.44	170.31	152.96	148.62	127.23	124.05	123.47	160.34	132.58	101.64	82.84	83.28	81.69
	25.2	46	61.3	77.3	87.1	106.3	51.3	79.5	94.9	117.6	128.4	156.8	29.4	46.1	57.6	78.4	85	93.6	50.5	78.5	123.2	154.6	160.7	170
4.10.1	174.65	134.46	127.37	101.35	97.44	98.31	175.52	164.38	160.19	140.09	133.88	133.44	173.06	161.35	156.29	131.42	125.93	125.49	169.3	143.71	134.75	115.95	111.18	109.01
	17.9	43.3	56.1	74.7	82.6	94.5	20.8	38.7	50.4	68.4	78.3	88.7	27.5	38.2	55.1	73.7	89.2	115.6	22.2	53.4	69.1	98.8	112.8	128
4.10.2	163.66	137.49	125.93	78.94	72.29	71.42	176.53	161.06	154.84	135.03	130.7	129.69	190.99	174.36	164.38	131.71	123.9	123.18	190.55	161.49	147.03	125.35	125.2	121.01
	14.7	34.1	54.3	87.4	154.3	162.4	26.3	43.8	56.3	73.4	80.2	88.3	14.1	25.7	44.9	63.2	71.7	78	31.4	54.7	72.9	94.4	98.2	109.5
4.10.3	142.26	123.9	117.83	104.82	103.66	103.81	173.49	153.11	147.03	116.38	108.58	108	192	173.93	164.96	132.29	126.79	126.5	191.71	165.4	149.49	133.44	132.87	129.97
	41.4	58.2	71	85.9	90.3	100.5	40.2	60.1	73.7	93.7	106.1	112.5	26.8	39.9	55.5	79.7	88.7	96.5	30.2	53.2	73.2	91.3	99.6	112.8
Rat number
4.11.1	158.36	138.54	132.1	116	112.18	111.67	154.83	141.05	136.52	121.43	113.69	113.18	147.69	126.97	121.43	92.96	85.11	85.01	144.87	124.45	101.61	91.15	89.14	83.1
	23.8	45.3	59.8	81.9	92.2	105.2	27.5	44.2	56.3	71.6	83.8	93	33.7	46.6	56.2	73.9	85.8	95.3	41.5	67	103	134.8	145.6	161.5
4.11.2	159.97	143.67	134.71	105.03	101.11	100.21	155.54	142.16	136.62	116.91	112.38	111.37	139.84	122.54	118.01	87.13	80.18	81.39	142.86	12.3.34	106.95	96.18	94.77	91.35
	26.5	36.2	54	74.9	84	92.2	32.9	49.4	61.3	79.1	91.4	102.9	24.9	35.8	45.1	63.5	75.4	84.4	29.7	47.3	69.9	90	96	105.9
4.11.3	178.26	151.23	141.25	107.57	103.95	104.38	173.49	163.37	158.6	134.02	129.4	129.4	165.54	154.41	148.77	123.9	119.28	118.7	170.17	138.36	106.99	89.06	84.87	80.38
	22.7	42	74.7	104.8	113.3	122.4	14.4	30.2	42.4	66	72.5	84.6	28.3	37.8	51.4	68.2	79	86.2	27.7	58.4	97.7	125.8	134.2	157.1
4.12.1	173.78	161.06	156	124.19	120.87	120.29	175.66	163.37	157.88	136.91	133.16	132.58	165.25	155.56	146.89	131.42	126.65	126.65	172.05	146.02	123.61	118.41	120.14	116.53
	20.3	30.8	44.6	65.7	72.1	79.5	28.7	46.6	60.6	81.5	90.7	99.7	33.8	43.2	67.9	83.8	94.9	105	26	59.2	99.4	117	125.9	145.2
4.12.2	174.94	162.07	155.56	90.65	79.81	79.52	176.96	162.07	134.6	130.84	130.99	130.41	188.24	168.72	158.46	130.84	124.05	123.47	193.73	171.03	156.29	137.93	136.05	129.97
	28.3	36.8	47.9	81.9	90.7	96.5	32.1	49.8	81.6	89	98.1	97	25.5	37.2	55.8	71.2	81.8	89.7	26.2	45.5	64	82.8	88.1	106.8
4.12.3	175.66	156.14	149.64	110.17	103.95	103.37	188.53	170.75	163.37	149.78	144.29	143.85							184.62	152.96	138.07	113.64	111.18	106.26
	26.5	38.7	52.8	75.6	81.5	86.3	27	48	65	78.1	87.4	96.3							26	52.6	70	95.1	113.9	134.6

## Sheet: Time
	Rat number	Glutamate + Malate									Malate + Pyruvate									Malate + Lcarnitine									Rotenone + succinate
Control	1.1.1	-	-	-	-	-	-	-	-	-	-	-	-	-	-	-	-	-	-	-	-	-	-	-	-	-	-	-	-	-	-	-	-	-	-	-	-
	4.1.2	37.2	51.7	65.8	92.6	106.3	114.8	14.5	14.1	8.5	28.1	47.4	58.1	74	85.8	93.1	19.3	10.7	7.3	34.2	47.9	59.4	74.7	85.5	92.4	13.7	11.5	6.9	22.5	44	53.8	71.1	77.7	90.3	21.5	9.8	12.6
	4.1.3	32.7	44.4	63.8	85.5	98.5	113.4	11.7	19.4	14.9	25.2	49.5	62.3	82.6	90.4	97.7	24.3	12.8	7.3	35.9	43.9	56.7	70	81.5	91.1	8	12.8	9.6	40.5	64.9	86.2	101.4	107.2	124.2	24.4	21.3	17
	4.2.1	24.7	36	51.3	73.4	81.4	94	11.3	15.3	12.6	27.6	38.9	49.5	72.9	82.3	91.3	11.3	10.6	9	23.8	31.5	46.2	62	73.9	84.5	7.7	14.7	10.6	40.9	58.7	68	83.3	93	103.6	17.8	9.3	10.6
	4.2.2	42.5	53.7	70.9	99.5	101.5	134.3	11.2	17.2	32.8	26.6	39.1	47.1	67	76.1	81.4	12.5	8	5.3	29.2	35.7	118.3	144.6	186.4	209.7	6.5	82.6	23.3	25.2	46.2	55	69.8	77.9	87	21	8.8	9.1
	4.2.3	24.7	34.2	41.6	57.5	66.5	70.5	9.5	7.4	4	25.6	37.5	46.1	65.6	78.6	88.8	11.9	8.6	10.2	44.6	58.4	68.7	90.2	99.2	108.6	13.8	10.3	9.4	29.2	38.3	63.5	85.7	92.5	99.3	9.1	25.2	6.8
Vehicle Control	4.3.1	32.3	47	85	90	112.8	126.7	14.7	38	13.9	14.2	33.1	46.8	64.3	74.2	85.2	18.9	13.7	11	41.1	58.2	65.8	86.2	125.6	132.7	17.1	7.6	7.1	36	56.8	68.2	81.4	89.1	96.9	20.8	11.4	7.8
	4.3.2	49.3	62.2	74.5	99.9	110	117	12.9	12.3	7	27.5	43.3	54.7	79.8	93.3	98.7	15.8	11.4	5.4	26.6	43.4	55	81.2	93.7	98.9	16.8	11.6	5.2	21	39.3	57.5	79.7	93.5	100.8	18.3	18.2	7.3
	4.3.3	24.7	56.7	83.9	128.2	161	176.7	32	27.2	15.7	26.6	48.9	61.1	84.4	95.1	101.1	22.3	12.2	6	30.3	38.9	49.1	67.3	76.6	81.5	8.6	10.2	4.9	33.6	55.6	65.1	101	113.9	121.5	22	9.5	7.6
	4.4.1	37.4	45.5	56.4	76.2	85.7	90.6	8.1	10.9	4.9	27.1	41.6	49.5	70.6	83.7	90	14.5	7.9	6.3	35.1	43.1	55.4	74.9	90.5	101.1	8	12.3	10.6	34.6	73.2	93.2	110	119.1	130.1	38.6	20	11
	4.4.2	32.1	38.8	48.4	66.5	74.5	82.6	6.7	9.6	8.1	27.3	37.5	43.8	65.5	73.7	79.9	10.2	6.3	6.2	25.2	60.3	83.4	103	112.9	121.3	35.1	23.1	8.4	24.3	35	42.2	58.4	64.4	72.9	10.7	7.2	8.5
	4.4.3	25.9	33	40.7	58	67	80.7	7.1	7.7	13.7	27.1	38.5	48.6	68.8	78.2	84.5	11.4	10.1	6.3	30.8	47.5	60.2	81.1	89.4	94.1	16.7	12.7	4.7	27.7	40.1	50.7	67.5	74.2	83.8	12.4	10.6	9.6
PI	4.5.1	34.5	42.7	58.5	79.1	86.7	99	8.2	15.8	12.3	31.3	53.4	67.9	86.6	91.3	97.9	22.1	14.5	6.6	26.9	36.6	59	80.9	86.4	94.6	9.7	22.4	8.2	40.9	60.1	75.6	113.6	122.9	237.2	19.2	15.5	114.3
	4.5.2	26.8	35.5	45.6	65.9	74.9	83.2	8.7	10.1	8.3	15	28.9	54.1	77.8	84.5	99.7	13.9	25.2	15.2	32.5	42.4	64.6	80.6	68.5	98.8	9.9	22.2	30.3	42.4	56.4	77.7	108	118.3	131	14	21.3	12.7
	4.5.3	41.7	49.6	65.2	96	103.6	113.6	7.9	15.6	10	26	45.9	58	77.6	84.6	96.4	19.9	12.1	11.8	30.2	43.3	55.4	73.5	81.3	90.5	13.1	12.1	9.2	36.3	52.7	67	84	103.2	109.7	16.4	14.3	6.5
	4.6.1	29	39.6	54.8	77.7	87.6	99	10.6	15.2	11.4	23.7	47.9	62.9	79.5	85.2	94	24.2	15	8.8	37.5	49.5	65	89.5	95	104.6	12	15.5	9.6	19.9	48.5	83.8	113.1	120	135.9	28.6	35.3	15.9
	4.6.2	30.9	46	61.5	80.5	88.4	100.8	15.1	15.5	12.4	35	56.5	71.9	100.6	105.2	116	21.5	15.4	10.8	26.2	39.7	50.7	68.2	76.9	83.4	13.5	11	6.5	26.2	82.5	139.5	179	186.4	210	56.3	57	23.6
	4.6.3	38.2	50	61.5	92.1	99.7	111.1	11.8	11.5	11.4	29.8	50.4	62.7	81.8	91.5	102.4	20.6	12.3	10.9	34.3	47.5	66.9	84.1	93	100.2	13.2	19.4	7.2	31	69	77.1	101	114.3	134.6	38	8.1	20.3
PI+RSV	4.7.1	26.4	37	57.4	78.1	81.5	90.7	10.6	20.4	9.2	38.2	57.9	64.3	91.9	98.8	105.7	19.7	6.4	6.9	37.7	45.5	60.8	75.6	83.5	94.3	7.8	15.3	10.8	33.7	53.5	77.5	103.8	111.2	122.8	19.8	24	11.6
	4.7.2	7	15.2	29	55.3	65.5	82.1	8.2	13.8	16.6	32.1	47.2	66.3	87.8	98.6	111.2	15.1	19.1	12.6	13.2	24.2	40	59.2	63.4	71.7	11	15.8	8.3	45.1	66	77.8	93.4	101.4	116.6	20.9	11.8	15.2
	4.7.3	11.4	20.1	34.3	49.8	56.7	69.1	8.7	14.2	12.4	30.2	54	70.2	87.8	95.5	106.4	23.8	16.2	10.9	26.4	37	51.5	71	75.9	88.4	10.6	14.5	12.5	28.6	56.3	72.5	94.4	102.6	113.9	27.7	16.2	11.3
	4.8.1	24.4	35.2	47.4	85.4	90.2	111	10.8	12.2	20.8	28.8	46.3	69.3	92.6	98.4	109.5	17.5	23	11.1	31	42.3	57.4	73.5	83.9	91.5	11.3	15.1	7.6	29.9	44.5	63.1	106.2	127.7	136.4	14.6	18.6	8.7
	4.8.2	26.9	38.5	54.1	71.1	80	90.6	11.6	15.6	10.6	32.6	58.2	73.3	98.4	107.6	115.6	25.6	15.1	8	26	36.7	49.9	64.2	79.2	96.8	10.7	13.2	17.6	113.8	536.9		-	-
	4.8.3	32.1	45.3	61.9	86.2	90.2	100.3	13.2	16.6	10.1	37	62	74.2	96.7	108.9	124.4	25	12.2	15.5	41.9	57.4	69.1	90.3	98.3	107.2	15.5	11.7	8.9	31.8	52.6	67.1	90.7	98.1	108.7	20.8	14.5	10.6
PI+ASP	4.9.1	34.4	47.1	59	73.2	84.8	105.5	12.7	11.9	20.7	26.3	43	54	72.2	83.8	105.5	16.7	11	21.7	23.3	42.4	56.7	68.5	79.7	98.9	19.1	14.3	19.2	30	52.1	69.2	92.8	102.8	113.6	22.1	17.1	10.8
	4.9.2	27.4	37.7	49.3	66.9	76	85.2	10.3	11.6	9.2	50.4	67	77.8	103.1	112.7	121.9	16.6	10.8	9.2	45	56.5	68	68.3	96.3	105	11.5	11.5	8.7	28.2	58.8	80.2	102.4	109.7	120.5	30.6	21.4	10.8
	4.9.3	25.2	46	61.3	77.3	87.1	106.3	20.8	15.3	19.2	51.3	79.5	94.9	117.6	128.4	156.8	28.2	15.4	28.4	29.4	46.1	57.6	78.4	85	93.6	16.7	11.5	8.6	50.5	78.5	123.2	154.6	160.7	170	28	44.7	9.3
	4.10.1	17.9	43.3	56.1	74.7	82.6	94.5	25.4	12.8	11.9	20.8	38.7	50.4	68.4	78.3	88.7	17.9	11.7	10.4	27.5	38.2	55.1	73.7	89.2	115.6	10.7	16.9	26.4	22.2	53.4	69.1	98.8	112.8	128	31.2	15.7	15.2
	4.10.2	14.7	34.1	54.3	87.4	154.3	162.4	19.4	20.2	8.1	26.3	43.8	56.3	73.4	80.2	88.3	17.5	12.5	8.1	14.1	25.7	44.9	63.2	71.7	78	11.6	19.2	6.3	31.4	54.7	72.9	94.4	98.2	109.5	23.3	18.2	11.3
	4.10.3	41.4	58.2	71	85.9	90.3	100.5	16.8	12.8	10.2	40.2	60.1	73.7	93.7	106.1	112.5	19.9	13.6	6.4	26.8	39.9	55.5	79.7	88.7	96.5	13.1	15.6	7.8	30.2	53.2	73.2	91.3	99.6	112.8	23	20	13.2
PI+VITC	4.11.1	23.8	45.3	59.8	81.9	92.2	105.2	21.5	14.5	13	27.5	44.2	56.3	71.6	83.8	93	16.7	12.1	9.2	33.7	46.6	56.2	73.9	85.8	95.3	12.9	9.6	9.5	41.5	67	103	134.8	145.6	161.5	25.5	36	15.9
	4.11.2	26.5	36.2	54	74.9	84	92.2	9.7	17.8	8.2	32.9	49.4	61.3	79.1	91.4	102.9	16.5	11.9	11.5	24.9	35.8	45.1	63.5	75.4	84.4	10.9	9.3	9	29.7	47.3	69.9	90	96	105.9	17.6	22.6	9.9
	4.11.3	22.7	42	74.7	104.8	113.3	122.4	19.3	32.7	9.1	14.4	30.2	42.4	66	72.5	84.6	15.8	12.2	12.1	28.3	37.8	51.4	68.2	79	86.2	9.5	13.6	7.2	27.7	58.4	97.7	125.8	134.2	157.1	30.7	39.3	22.9
	4.12.1	20.3	30.8	44.6	65.7	72.1	79.5	10.5	13.8	7.4	28.7	46.6	60.6	81.5	90.7	99.7	17.9	14	9	33.8	43.2	67.9	83.8	94.9	105	9.4	24.7	10.1	26	59.2	99.4	117	125.9	145.2	33.2	40.2	19.3
	4.12.2	28.3	36.8	47.9	81.9	90.7	96.5	8.5	11.1	5.8	32.1	49.8	81.6	89	98.1	97	17.7	31.8	-1.1	25.5	37.2	55.8	71.2	81.8	89.7	11.7	18.6	7.9	26.2	45.5	64	82.8	88.1	106.8	19.3	18.5	18.7
	4.12.3	26.5	38.7	52.8	75.6	81.5	86.3	12.2	14.1	4.8	27	48	65	78.1	87.4	96.3	21	17	8.9										26	52.6	70	95.1	113.9	134.6	26.6	17.4	20.7
